# Supplementary material for: Androgen-Dependent Prostate Cancer Cells Reprogram Their Metabolic Signature upon GLUT1 Upregulation by Manganese Superoxide Dismutase
Source: Antioxidants (Basel). 2022 Feb 4;11(2):313. doi: 10.3390/antiox11020313 (PMC8868133; doi:10.3390/antiox11020313)
Supplement: Supplementary file 1 [file antioxidants-11-00313-s001.zip]

Archive with 1 entries (1 files):
- antioxidants-1559713-supplementary.pdf
